# Supplementary material for: Seroprevalence Study of Conserved Enterotoxigenic Escherichia coli Antigens in Globally Diverse Populations
Source: Microorganisms. 2023 Aug 31;11(9):2221. doi: 10.3390/microorganisms11092221 (PMC10536235; doi:10.3390/microorganisms11092221)
Supplement: Supplementary file 1 [file microorganisms-11-02221-s001.zip]

Archive with 1 entries (1 files):
- microorganisms-2514156-supplementary.pdf
